# Supplementary material for: Ascorbic Acid Seed Priming Enhances Yield and Related Responses in Broccoli Under Water Deficit Stress
Source: Plants (Basel). 2026 Jul 4;15(13):2085. doi: 10.3390/plants15132085 (PMC13364428; doi:10.3390/plants15132085)
Supplement: Supplementary file 1 [file plants-15-02085-s001.zip]

Archive with 1 entries (1 files):
- plants-4369111-supplementary.pdf
